# Supplementary material for: Structure of the planar cell polarity cadherins Fat4 and Dachsous1
Source: Nat Commun. 2023 Feb 16;14:891. doi: 10.1038/s41467-023-36435-x (PMC9935876; doi:10.1038/s41467-023-36435-x)
Supplement: Supplementary file 4 — Source Data [file 41467_2023_36435_MOESM4_ESM.xlsx]

## Sheet: Fig. 1C
	Fat4(EC1-4) + Dchs1(EC1-4)	Fat4(EC1-4) + Dchs1(EC1-3)	Fat4(EC1-3) + Dchs1(EC1-4)
Affinity 1 (uM)	0.488	0.98	ND
Standard Error 1	0.08	0.15	ND
Affinity 2 (uM)	0.463	0.97	ND
Standard Error 2	0.16	0.09	ND
Average (uM)	0.4755	0.975	#VALUE!
Average Standard Error	0.126491	0.123693	#VALUE!

## Sheet: Fig. 3B
	Fat4(EC1-4) + Dchs1F79A(EC1-4)	Fat4F358A(EC1-4) + Dchs1(EC1-4)	Fat4(EC1-4) + Dchs1R297A(EC1-4)	Fat4R152A(EC1-4) + Dchs1(EC1-4)	Fat4L379R(EC1-4) + Dchs1(EC1-4)
Affinity 1 (uM)	2.48	0.95	ND	3.39	ND
Standard Error 1	0.154	0.12	ND	0.77	ND
Affinity 2 (uM)	1.56	0.77	ND	5.18	ND
Standard Error 2	0.128	0.16	ND	0.85	ND
Average (uM)	2.02	0.86	#VALUE!	4.285	#VALUE!
Average Standard Error	0.141598	0.141421	#VALUE!	0.810987	#VALUE!

## Sheet: Fig. 3D,E
		***Values highlighted in red were identified as outliers (greater than 3 SD from mean) and removed before T test
		Fat full-ds full
			file name			Edge green per micron	Edge red per micron	Edge yellow per micron
		1	fat full ds full34.cz_Airyscan Processing			44.657	40.3531	3.51
		2	fat full ds full25.cz_Airyscan Processing			43.1625	30.2661	2.4248
		3	fat full ds full17_Airyscan Processing			48.9135	33.0387	2.7331
		4	fat full ds full15_Airyscan Processing			31.9958	35.3119	3.1685
		5	fat full ds full 3_Airyscan Processing			23.282	12.2267	1.2319
		6	fat full ds full 19_Airyscan Processing			51.8044	82.2268	4.4248
		7	fat full ds full 2_Airyscan Processing			15.9674	10.1473	0.87679
		8	fat full - ds full 4_Airyscan Processing			23.4383	11.7084	1.2786
		9	fat full - ds full 7_Airyscan Processing			33.0379	29.121	2.6045
		10	fat full - ds full 13czi_Airyscan Processing			15.588	14.1829	1.1837
		11	fat full - ds full 2czi_Airyscan Processing			17.5987	15.4279	1.6122
		12	fat full - ds full 1_Airyscan Processing			31.6881	27.7773	3.0925
			average			31.7611	28.4823	2.34512
			sted			3.74031	5.74558	0.320529
		Fat mutant L379R-ds full
			file name			Edge green per micron	Edge red per micron	Edge yellow per micron
		1	fat mutant ds full3_Airyscan Processing			12.5547	6.2231	0.64178
		2	fat mutant ds full4_Airyscan Processing			11.9435	7.1629	0.5538
		3	fat mutant ds full5_Airyscan Processing			9.281	6.9572	0.53485
		4	fat mutant ds full7czi_Airyscan Processing			51.3624	41.1874	3.5966
		5	fat mutant ds full15czi_Airyscan Processing			17.3232	18.2754	1.242
		6	fat mutant -ds full3czi_Airyscan Processing			31.9797	7.7373	1.2449
		7	fat mutant -ds full5czi_Airyscan Processing			17.9083	6.8055	0.82527
		8	fat mutant -ds full7czi_Airyscan Processing			10.3326	5.048	0.57182
		9	fat mutant -ds full8czi_Airyscan Processing			4.4943	1.6074	0.29405
		10	fat mutant -ds full10czi_Airyscan Processing			29.7139	13.5168	1.6341
			average			19.6894	11.4521	1.11392
			sted			4.47359	3.61213	0.305309

## Sheet: Fig. 6B
	Ft(EC1-4) + Ds(EC1-4)	pFt(EC1-4) + Ds(EC1-4)	Ft(EC1-4) + pDs(EC1-4)	pFt(EC1-4) + pDs(EC1-4)
Affinity 1 (uM)	ND	4.1	ND	13.6
Standard Error 1	ND	0.3	ND	2.84
Affinity 2 (uM)	ND	5.05	ND	11.4
Standard Error 2	ND	0.81	ND	4.54
Average (uM)	n/a	4.575	n/a	12.5
Average Standard Error	n/a	0.610778	n/a	3.78663
